# Supplementary material for: Seasonal environmental variability drives microdiversity within a coastal Synechococcus population
Source: Environ Microbiol. 2021 Jul 26;23(8):4689–705. doi: 10.1111/1462-2920.15666 (PMC8456951; doi:10.1111/1462-2920.15666)
Supplement: Supplementary file 2 — Table S1: Synechococcus strains (and corresponding clade) used to construct mock communities. Table S2: Total merged reads and reads identied as Synechococcus for each replicate of the mock communities. Table S3: Read count and clade/subclade matches (or closest match) for each oligotype at MVCO. Table S4: Sequential binary partition for the composition consisting of the six most abundant Syne‐chococcus oligotypes (O1‐O6). Each row indicates a partition (denoted by k). Partition groups, either r or s, are denoted by square brackets in the second panel, and how each oligotype is assigned to a group is denoted in the third panel (note that not all partitions contain all oligotypes). The number of elements belonging to each group for each partition are listed in last panel. Table S5: Wilk's lambda and p‐values for additional environmental variables tested in multivariate linear regression. Lambda values are constructed from a full model compared to a reduced model. Full model includes the variables listed in the reduced column plus one additional variable (listed in full model column) TableS6: Separate le: Database of Synechococcus strains used to infer clade or subclade identity of oligotypes. Columns include clade, strain name, Genbank accession number, source reference, length of V6‐V8 region, and corresponding within‐clade, unique V6‐V8 sequence designation as in Fig. S3. [file EMI-23-4689-s001.csv]

clade	strain	accession	Source	V6V8_length	V6V8_unq_match
5.2MV1	MV0704	KU867945.1	Hunter-Cevera 2014	385	5.2MV1-1
5.2MV1	MV1006	KU867947.1	Hunter-Cevera 2014	385	5.2MV1-2
5.2MV2	MV1218D	KU867941.1	Hunter-Cevera 2014	385	5.2MV2-1
5.2MV3	MV0910	KU867946.1	Hunter-Cevera 2014	385	5.2MV3-1
5.2MV3	WH5701	AY172832.1	Ahlgren & Rocap 2012	464	5.2MV3-2
5.3	MV1715	MT994355	Hunter-Cevera 2014	464	5.3-1
5.3	RCC61	JF306685.1	Mazard et al. 2012	385	5.3-1
5.3	Minos01-AC6F1	AY172806.1	Ahlgren & Rocap 2012	464	5.3-1
5.3	RCC307	NC_009482	Ahlgren & Rocap 2012	464	5.3-1
5.3	KORDI-15	FJ497743.1	Choi & Noh 2009	385	5.3-1
5.3	RCC36	JF306664.1	Mazard et al. 2012	385	5.3-2
5.3	Minos11	AY172807.1	Fuller et al. 2003	464	5.3-3
CB4	MV0409	KU867934.1	Hunter-Cevera 2014	385	CB4-1
CB5	MV0414	MT994356	Hunter-Cevera 2014	464	CB5-1
CB5	MV0605E	MT994351	Hunter-Cevera 2014	464	CB5-2
CB5	KORDI-78	FJ497748.1	Choi & Noh 2009	352	CB5-2
CRD1	RCC1026	JF306723.1	Mazard et al. 2012	364	CRD1-1
CRD1	RCC66	JF306679.1	Mazard et al. 2012	385	CRD1-2
CRD1	RCC1020	JF306719.1	Mazard et al. 2012	358	CRD1-2
CRD1	Eum14	AY172804.1	Ahlgren & Rocap 2012	464	CRD1-2
CRD1	Oli31	AY172810.1	Ahlgren & Rocap 2012	464	CRD1-2
CRD1	GEYO	NZ_UCNL01000012.1:3902-5386	NCBI Genbank	464	CRD1-2
CRD1	RCC1017	JF306722.1	Mazard et al. 2012	356	CRD1-3
CRD1	RCC1018	JF306718.1	Mazard et al. 2012	360	CRD1-4
CRD1	UW179	JQ421033.1	Ahlgren & Rocap 2012	465	CRD1-5
CRD1	UW180	JQ421032.1	Ahlgren & Rocap 2012	468	CRD1-6
I	MV1001	MT994346	this study	464	I-1
I	MV0801	KU867919.1	Hunter-Cevera 2014	385	I-1
I	MV0917	KU867920.1	Hunter-Cevera 2014	385	I-1
I	MV0919	KU867921.1	Hunter-Cevera 2014	385	I-1
I	MV1112	KU867922.1	Hunter-Cevera 2014	385	I-1
I	MV1408	KU867929.1	Hunter-Cevera 2014	385	I-1
I	MV0908	KU867936.1	Hunter-Cevera 2014	385	I-1
I	MV1118	KU867937.1	Hunter-Cevera 2014	385	I-1
I	MV1202X	KU867938.1	Hunter-Cevera 2014	385	I-1
I	Almo3	AY172800.1	Mazard et al. 2012	464	I-1
I	SYN20	JF306660.1	Mazard et al. 2012	385	I-1
I	MV1817	MT994358	this study	464	I-1
I	MV0802X	KU867918.1	Hunter-Cevera 2014	385	I-2
I	MV1302	KU867923.1	Hunter-Cevera 2014	385	I-3
I	MV1307	MT994347	Hunter-Cevera 2014	464	I-4
I	MV1320	MT994352	Hunter-Cevera 2014	464	I-4
I	MV0210	KU867926.1	Hunter-Cevera 2014	385	I-4
I	MV1705	KU867932.1	Hunter-Cevera 2014	385	I-4
I	MV0415D	KU867935.1	Hunter-Cevera 2014	385	I-4
I	CC9311	CP000435	Ahlgren & Rocap 2012	464	I-4
I	WH8020	NZ_CP011941.1:1774807-1776289	Ahlgren & Rocap 2012	464	I-4
I	RCC328	JF306673.1	Mazard et al. 2012	385	I-4
I	WH8016	AY172834.1	Mazard et al. 2012	464	I-4
I	MV1308	KU867940.1	Hunter-Cevera 2014	385	I-5
I	RCC1015	JF306717.1	Mazard et al. 2012	356	I-6
I	RCC32	JF306683.1	Mazard et al. 2012	385	I-7
II	MV1712	MT994348	this study	464	II-1
II	MV0519B	KU867928.1	Hunter-Cevera 2014	385	II-1
II	CC9605	CP000110	Ahlgren & Rocap 2012	464	II-1
II	A15-146	JF306705.1	Mazard et al. 2012	352	II-1
II	A15-19	JF306709.1	Mazard et al. 2012	363	II-1
II	A15-61	JF306714.1	Mazard et al. 2012	361	II-1
II	WH8109	AY172836.1	Ahlgren & Rocap 2012	464	II-1
II	MV1720	MT994354	this study	464	II-2
II	MV1604	MT994353	Hunter-Cevera 2014	464	II-2
II	RCC374	JF306674.1	Mazard et al. 2012	385	II-2
II	KORDI-12	FJ497719.1	Choi & Noh 2009	464	II-2
II	RS9902	AY172812.1	Ahlgren & Rocap 2012	464	II-3
II	A15-37	JF306712.1	Mazard et al. 2012	360	II-3
II	RS9904	AY172814.1	Ahlgren & Rocap 2012	464	II-3
II	RS9907	AY172817.1	Ahlgren & Rocap 2012	464	II-3
II	RS9908	AY172818.1	Ahlgren & Rocap 2012	464	II-3
II	RS9910	AY172820.1	Mazard et al. 2012	464	II-3
II	RS9911	AY172821.1	Ahlgren & Rocap 2012	464	II-3
II	RS9912	AY172822.1	Ahlgren & Rocap 2012	464	II-3
II	RS9919	AY172829.1	Mazard et al. 2012	464	II-3
II	WH8002	AY172833.1	Ahlgren & Rocap 2012	464	II-3
II	RS9903	AY172813.1	Ahlgren & Rocap 2012	464	II-3
II	KORDI-13	FJ497716.1	Choi & Noh 2009	464	II-3
II	KORDI-20	FJ497717.1	Choi & Noh 2009	464	II-3
II	KORDI-42	FJ497718.1	Choi & Noh 2009	464	II-3
II	N26	NZ_UCNM01000013.1:3970-5453	NCBI Genbank	464	II-3
II	A15-38	JF306698.1	Mazard et al. 2012	376	II-4
II	RCC262	JF306680.1	Mazard et al. 2012	385	II-5
II	RCC321	JF306662.1	Mazard et al. 2012	385	II-6
II	A15-72	JF306701.1	Mazard et al. 2012	380	II-7
II	UW122	JQ421035.1	Ahlgren & Rocap 2012	464	II-8
II	WH8012	JQ421027.1	Ahlgren & Rocap 2012	464	II-9
III	MV1520	MT994350	this study	464	III-1
III	MV1602	MT994357	this study	464	III-1
III	WH8102	NC_005070	Ahlgren & Rocap 2012	464	III-1
III	A15-22	JF306695.1	Mazard et al. 2012	371	III-1
III	RS9905	AY172815.1	Ahlgren & Rocap 2012	464	III-1
III	RS9915	AY172825.1	Mazard et al. 2012	464	III-1
III	A15-17	JF306707.1	Mazard et al. 2012	359	III-1
III	C129	AY210409.1	Ahlgren & Rocap 2012	399	III-1
III	Minos12	AY172808.1	Ahlgren & Rocap 2012	464	III-1
III	Max42	AY172805.1	Ahlgren & Rocap 2012	464	III-1
III	Minos02-C2C2	AY172809.1	Fuller et al. 2003	464	III-1
III	A15-11	JF306694.1	Mazard et al. 2012	376	III-1
III	KORDI-28	FJ497720.1	Choi & Noh 2009	464	III-1
III	WH8103	AF311293.1	Ahlgren & Rocap 2012	464	III-1
III	MV1605B	KU867931.1	Hunter-Cevera 2014	385	III-2
III	A15-30	JF306697.1	Mazard et al. 2012	367	III-3
III	A15-29	JF306690.1	Mazard et al. 2012	374	III-3
III	A15-24	JF306696.1	Mazard et al. 2012	375	III-4
IV	CC9902	CP000097	Ahlgren & Rocap 2012	464	IV-1
IV	BL107	AATZ01000004.1	Ahlgren & Rocap 2012	464	IV-1
IV	MVD0242	MT994359	this study	464	IV-1
IX	RS9901	AY172811.1	Ahlgren & Rocap 2012	464	IX-1
IX	RS9921	AY172831.1	Mazard et al. 2012	364	IX-1
IX	RS9916	AY172826.1	Ahlgren & Rocap 2012	464	IX-1
IX	KORDI-47	FJ497741.1	Choi & Noh 2009	464	IX-2
IX	KORDI-71	FJ497742.1	Choi & Noh 2009	336	IX-2
V	A15-48A1	JF306727.1	Mazard et al. 2012	352	V-1
V	A15-45	JF306691.1	Mazard et al. 2012	343	V-2
V	A15-46	JF306692.1	Mazard et al. 2012	376	V-3
V	Dim	AY172803.1	Mazard et al. 2012	464	V-3
V	WH7803	CT971583	Ahlgren & Rocap 2012	464	V-3
V	KORDI-69	FJ497722.1	Choi & Noh 2009	464	V-4
V	KORDI-38	FJ497724.1	Choi & Noh 2009	464	V-4
V	KORDI-48	FJ497725.1	Choi & Noh 2009	464	V-4
V	KORDI-64	FJ497726.1	Choi & Noh 2009	352	V-4
V	KORDI-11	FJ497727.1	Choi & Noh 2009	301	V-4
V	KORDI-65	FJ497728.1	Choi & Noh 2009	353	V-4
VI	MV0417	MT994349	Hunter-Cevera 2014	385	VI-1
VI	MV1618E	KU867949.1	Hunter-Cevera 2014	385	VI-1
VI	RCC525	JF306666.1	Mazard et al. 2012	385	VI-1
VI	1002	AF448060.1	Ahlgren & Rocap 2012	464	VI-1
VI	WH8017	JQ421036.1	Ahlgren & Rocap 2012	464	VI-1
VI	WH8018	AF311292.1	Ahlgren & Rocap 2012	464	VI-1
VI	KORDI-56	FJ497734.1	Choi & Noh 2009	350	VI-1
VI	KORDI-62	FJ497731.1	Choi & Noh 2009	352	VI-1
VI	KORDI-53	FJ497736.1	Choi & Noh 2009	464	VI-1
VI	KORDI-73	FJ497737.1	Choi & Noh 2009	464	VI-1
VI	KORDI-70	FJ497732.1	Choi & Noh 2009	360	VI-1
VI	KORDI-29	FJ497733.1	Choi & Noh 2009	464	VI-1
VI	WH7805	NZ_CH724168	Ahlgren & Rocap 2012	464	VI-1
VI	BL123	JF306658.1	Mazard et al. 2012	323	VI-2
VI	157-21	JF306678.1	Mazard et al. 2012	385	VI-3
VI	RCC320	JF306676.1	Mazard et al. 2012	385	VI-3
VI	53-4	JF306653.1	Mazard et al. 2012	385	VI-3
VI	77-2	JF306656.1	Mazard et al. 2012	385	VI-3
VI	BL164	JF306657.1	Mazard et al. 2012	385	VI-3
VI	BL161	JF306655.1	Mazard et al. 2012	385	VI-3
VI	BL48	JF306654.1	Mazard et al. 2012	385	VI-3
VI	BL8	JF306652.1	Mazard et al. 2012	385	VI-3
VI	RCC325	JF306670.1	Mazard et al. 2012	385	VI-3
VI	RCC326	JF306671.1	Mazard et al. 2012	385	VI-3
VI	RCC42	JF306677.1	Mazard et al. 2012	385	VI-3
VI	RCC523	JF306665.1	Mazard et al. 2012	385	VI-3
VI	BL36	JF306659.1	Mazard et al. 2012	385	VI-3
VI	RCC322	JF306668.1	Mazard et al. 2012	385	VI-3
VI	RCC323	JF306669.1	Mazard et al. 2012	385	VI-3
VI	RCC367	JF306663.1	Mazard et al. 2012	385	VI-3
VI	153	JF306687.1	Mazard et al. 2012	385	VI-3
VI	KORDI-41	FJ497729.1	Choi & Noh 2009	464	VI-3
VI	KORDI-50	FJ497730.1	Choi & Noh 2009	464	VI-3
VI	RCC528	JF306726.1	Mazard et al. 2012	364	VI-4
VI	KORDI-54	FJ497735.1	Choi & Noh 2009	406	VI-5
VII	MV0609B	KU867944.1	Hunter-Cevera 2014	385	VII-1
VII	MV1607A	KU867948.1	Hunter-Cevera 2014	385	VII-1
VII	A15-74	JF306716.1	Mazard et al. 2012	361	VII-1
VII	RCC67	JF306682.1	Mazard et al. 2012	385	VII-1
VII	RS9920	AY172830.1	Ahlgren & Rocap 2012	464	VII-1
VII	UW92	JQ421031.1	Ahlgren & Rocap 2012	312	VII-1
VII	A15-60	JF306700.1	Mazard et al. 2012	372	VII-2
VIII	MV1620	KU867930.1	Hunter-Cevera 2014	385	VIII-1
VIII	WH8101	AF001480.1	Ahlgren & Rocap 2012	464	VIII-1
VIII	KORDI-63	FJ497740.1	Choi & Noh 2009	352	VIII-1
VIII	RS9906	AY172816.1	Ahlgren & Rocap 2012	464	VIII-2
VIII	RS9909	AY172819.1	Mazard et al. 2012	464	VIII-2
VIII	RS9913	AY172823.1	Mazard et al. 2012	464	VIII-2
VIII	RS9914	AY172824.1	Ahlgren & Rocap 2012	464	VIII-2
VIII	RS9918	AY172828.1	Fuller et al. 2003	464	VIII-2
VIII	RS9917	NZ_CH724158.1:1506069-1507551	Ahlgren & Rocap 2012	464	VIII-2
VIII	KORDI-18	FJ497738.1	Choi & Noh 2009	349	VIII-3
VIII	KORDI-17	FJ497739.1	Choi & Noh 2009	464	VIII-4
WPC1	A15-127	JF306702.1	Mazard et al. 2012	361	WPC1-1
WPC1	A15-130	JF306703.1	Mazard et al. 2012	360	WPC1-1
WPC1	KORDI-19	FJ497745.1	Choi & Noh 2009	464	WPC1-1
WPC1	KORDI-36	FJ497746.1	Choi & Noh 2009	464	WPC1-1
WPC1	KORDI-49	FJ497747.1	Choi & Noh 2009	464	WPC1-1
WPC1	MV2013	MW988107	this study	464	WPC1-1
WPC2	KORDI-52	FJ497721.1	Choi & Noh 2009	464	WPC2-1
XV	A15-147	JF306706.1	Mazard et al. 2012	360	XV-1
XV	RCC442	JF306681.1	Mazard et al. 2012	385	XV-1
XV	UW106	JQ421029.1	Ahlgren & Rocap 2012	312	XV-1
XV	HB1133	NZ_SDBW01000004.1:287411-288894	NCBI Genbank	464	XV-1
XV	RCC394	JF306725.1	Mazard et al. 2012	363	XV-2
XV	UW69	NZ_UCNW01000001.1:3955-5438	Ahlgren & Rocap 2012	464	XV-3
XV	MV2017	MW988106	this study	464	XV-4
XVI	RCC317	JF306684.1	Mazard et al. 2012	385	XVI-1
XVI	RCC316	JF306667.1	Mazard et al. 2012	385	XVI-1
XVI	RCC318	JF306661.1	Mazard et al. 2012	385	XVI-1
XVI	UW105	NZ_UCNN01000021.1:595-2077	Ahlgren & Rocap 2012	464	XVI-1
XVI	UW140	NZ_UCOB01000013.1:595-2077	Ahlgren & Rocap 2012	464	XVI-1
